# Supplementary material for: Influenza Vaccination Willingness, Uptake, and Behavioral Drivers Among Adults Aged ≥60 Years in Henan Province: A BeSD-Based Survey with Registry Follow-Up
Source: Vaccines (Basel). 2026 Jul 9;14(7):605. doi: 10.3390/vaccines14070605 (PMC13419047; doi:10.3390/vaccines14070605)
Supplement: Supplementary file 1 [file vaccines-14-00605-s001.zip]

Archive with 1 entries (1 files):
- vaccines-4367312-supplementary.pdf
